# Supplementary material for: Microbial Diversity in the Phyllosphere and Rhizosphere of an Apple Orchard Managed under Prolonged “Natural Farming” Practices
Source: Microorganisms. 2021 Sep 29;9(10):2056. doi: 10.3390/microorganisms9102056 (PMC8540600; doi:10.3390/microorganisms9102056)
Supplement: Supplementary file 1 [file microorganisms-09-02056-s001.zip]

Archive with 6 entries (6 files):
- Figure S1 (He et al.,).pdf
- Figure S2 (He et al.,).pdf
- Figure S3 (He et al.,).pdf
- Supplementary data 1 (He et al.,).pdf
- Table S1 (He et al.,).xls
- Table S2 (He et al.,).xls
