# Supplementary material for: Microbial Diversity in the Phyllosphere and Rhizosphere of an Apple Orchard Managed under Prolonged “Natural Farming” Practices
Source: Microorganisms. 2021 Sep 29;9(10):2056. doi: 10.3390/microorganisms9102056 (PMC8540600; doi:10.3390/microorganisms9102056)
Supplement: Supplementary file 1 [file microorganisms-09-02056-s001.zip › Table S1 (He et al.,).xls]

## Sheet: List of Macroarray
	Table S1. List of Arrays for Macroarray analysis - Names, Nucleotide sequence and Accession number
	non-pathogenic fungi		sequence	accession No.
	1	Alternaria alternata	ACCCTTGTCTTTTGCGTACTTCTTGTTTCCTTGGTGGGTT	KC357740
	2	Arthrinium sacchari	AAGCTCGGTTGGAGGCACCTGCAGCTACCCTGTAGTTGCG	KF354571
	3	Aureobasidium pullulans	AGAATTTATTCGAACGTCTGTCAAAGGAGAGGAACTCTGC	KC544477
	4	Botrytis byssoidea	GAGTCTATGTCAGTAATGGCAGGCTCTAAAATCAGTGGCG	KC311471
	5	Cladosporium tenuissimum	TCTAACCACCGGGATGTTCATAACCCTTTGTTGTCCGACT	KC354576
	6	Cystofilobasidium macerans	CTCTCACCTCCAGCCTTCTTTAATTAGAGGTGTTGGGGCG	AM262438
	7	Epicoccum nigrum	ATTACCTAGAGTTTGTGGACTTCGGTCTGCTACCTCTTAC	HQ608106
	8	Fusarium equiseti	TTTTTAGTGGAACTTCTGAGTAAAACAAACAAATAAATCA	HQ608139
	9	Mucor racemosus	GGATGACTGAGAGTCTCTTGATCGTCAGATCTCGAACCTC	FJ582639
	10	Rhodotorula laryngis	CACACATTTTAACACTATAGTATAAGAATGTAACAGTCTC	EU149811
	11	Cryptococcus victoriae	TGAAACCTCACCCCACTTGGGTTTTTGCCTGAGCGGTGGT	HQ615694
	12	Sporidiobolus pararoseus	TGGAACCCAAACTTCTCAATTCTAACTTTGTGCATCTGTA	KY952912
	13	Leptosphaeria microscopica	AGTATCACTACTGATGAGCAGCACGACCCTCTGTCTATAC	KR091826
	pathogenic fungi		sequence	accession No.
	14	Alternaria mali	AGCGCAGCACAAGTCGCACTCTCTATCAGCAAAGGTCTAG	AB470849
	15	Botrytis cinerea (Botryotinia fuckeliana)	GTATTGAGTCTATGTCAGTAATGGCAGGCTCTAAAATCAG	AB444949
	16	Colletotrichum acutatum	TTTACACGACGTCTCTTCTGAGTGGCACAAGCAAATAATT	JX392857
	17	Helicobasidium mompa	TAGTCTAAGAATGTAAAGGACCCTTATAATTAATATAAAA	DQ241472
	18	Monilinia fructicola	CTATGTCAGTAATGGCAGGCTCTAAAATCAGTGGCGGCGC	JN001480
	19	Monilinia mali	GTATTGAGCCCATGTCAGCGATGGCAGGCTCCAAAGTCAG	AB125619
	20	Penicillium expansum	CCCGAACTCTGCCTGAAGATTGTCGTCTGAGTGAAAATAT	JX869559
	21	Schizophyllum commune	CGGGCGGCGGTTGACTACGTCTACCTCACACCTTAAAGTA	KC414814
	22	Valsa ceratosperma	CGCTGGCTGCCCCTCCCGCTCCGGGAGGGGGCCCGCCTCT	GQ865689
	23	Venturia inaequalis	ATTCGGCGCCTGGCGGGGACCACCCCCCGTTCGCGGGGGG	JF498584
	24	Marssonina coromariael	CCTCGGGGCCGGCGGCTCCGGCTGCTGCGCCCTCGCCAGA	HM368521
	25	Mycosphaerella pomi	GCGCCCCCGGAGGCCTTCAAACACTGCATCTTTGCGTCGG	AB795263
	26	Podosphaera leucotricha	GGATCATTACTGAGCGTGAGGCCACGCAGGACACTCGTTC	own data
	27	Ramichloridium sp.(Sooty blotch of apple)	TCACAGTCTCGCTTGGGAGCGCGGATCCATCAAGGCCGTT	own data
	28	Zygophiala jamaicensis array 1	CTGAGTGAAGGGCCTCCGGCCCGACCTCCAACCCCCTGTG	own data
	29	Zygophiala_jamaicensisarray 2	CCCCCGGAGGTGACCACCAACTCTGTTGTCCACTGCGTCG	own data
	non-pathogenic bacteria		sequence	accession No.
	30	Acinetobacter johnsonii	GTCGAGCGGGGAAGGGTAGCTTGCTACCTGACCTAGCGGC	JF496538, JN409466
	31a	Bacillus cereus or B. thuringiensis array1	TGGACCCGCGTCGCATTAGCTAGTTGGTGAGGTAACGGCT	JN626957
	31b	Bacillus cereus or B. thuringiensis array2	GACTTTCTGGTCTGTAACTGACACTGAGGCGCGAAAGCGT	JN626957
	31c	Bacillus cereus or B. thuringiensis array3	TAACTCCGGGAAACCGGGGCTAATACCGGATAACATTTTG	JN626957
	31d	Bacillus cereus or B. thuringiensis array4	GGGGCTAATACCGGATAACATTTTGAACTGCATGGTTCGA	JN626957
	32a	B. megaterium array1	GGCTTTTTGGTCTGTAACTGACGCTGAGGCGCGAAAGCGT	JN411101
	32b	B. megaterium array2	TGGGCCCGCGGTGCATTAGCTAGTTGGTGAGGTAACGGCT	JN411101
	32c	B. megaterium array3	TAACTTCGGGAAACCGAAGCTAATACCGGATAGGATCTTC	JN411101
	32d	B. megaterium array4	AGGATGAACGCTGGCGGCGTGCCTAATACATGCAAGTCGA	JN411101
	33a	B. pumilus array1	TAACTCCGGGAAACCGGAGCTAATACCGGATAGTTCCTTG	JN411101
	33b	B. pumilus array2	TGGACCCGCGGCGCATTAACTAGTTGGTGAGGTAACGGCT	JN411101
	33c	B. pumilus array3	GACTCTCTGGTCTGTAACTGACGCTGAGGAGCGAAAGCGT	JN411101
	33d	B. pumilus array4	GGAGCTAATACCGGATAGTTCCTTGAACCGCATGGTTCAA	JN411101
	34a	B. subtilis array1	GGGGCTAATACCGGATGGTTGTTTGAACCGCATGGTTCAA	JN982355
	34b	B. subtilis array2	TGGACCCGCGGCGCATTAGCTAGTTGGTGAGGTAACGGCT	JN982355
	34c	B. subtilis array3	GACTCTCTGGTCTGTAACTGACGCTGAGGAGCGAAAGCGT	JN982355
	34d	B. subtilis array4	TAACTCCGGGAAACCGGGGCTAATACCGGATGGTTGTTTG	JN982355
	35	Methylobacterium radiotolerans	ACGCCCTTTTGGGGAAAGGTTTACTGCCGGAAGATCGGCC	AY616142
	36	Micrococcus luteus	AACGATGAAGCCCAGCTTGCTGGGTGGATTAGTGGCGAAC	EU379264
		= Microbacteriaceae bacterium		JQ014342
	37	Paenibacillus amylolyticus	AAGGAAACTGGAAAGACGGAGCAATCTGTCACTTGGGGAT	AY601105
	38	Paenibacillus polymyxa	CCTGGTAGAGTAACTGCTCTTGAAGTGACGGTACCTGAGA	FJ178378
	39	Pantoea agglomerans	GGAAGGCGATGGGGTTAATAACCCTGTCGATTGACGTTAC	AY530797
	40	Pseudomonas graminis & putida	AGGAAGGGCAGTAAGCGAATACCTTGCTGTTTTGACGTTA	AB680123
	41	P. fluorescens & sp & aeruginosa	GTTGGGAGGAAGGGCATTAACCTAATACGTTAGTGTTTTG	HE617670
	42	P. Putida & fluorescens & aerug	GGGCATTAACCTAATACGTTAGTGTTTTGACGTTACCGAC	AB681704
	43	P. syringae & fluorescens	AGCGGCAGCACGGGTACTTGTACCTGGTGGCGAGCGGCGG	JF327448
	44	Rhodococcus corynebacterioides	GAAAACCAGCAGCTCAACTGTTGGCTTGCAGGCGATACGG	AB685427
	45	Sphingomonas echinoides	CTCAGGTTCGGAATAACAGCGAGAAATTGCTGCTAATACC	AB680957
	46	S. yunnanensis	TCCAAAGATTTATCGCCAGAGGATGAGCCCGCGTGAGATT	EU730917
	47	Staphylococcus epidermidis	AATATATTGAACCGCATGGTTCAATAGTGAAAGACGGTTT	JN175384
	parhogenic bacteria		sequence	accession No.
	48	Erwinia amylovora	GGGGAGGAAGGGTGAGAGGTTAATAACCTCCTGCATTGAC	AY456711
