# Supplementary material for: Microbial Diversity in the Phyllosphere and Rhizosphere of an Apple Orchard Managed under Prolonged “Natural Farming” Practices
Source: Microorganisms. 2021 Sep 29;9(10):2056. doi: 10.3390/microorganisms9102056 (PMC8540600; doi:10.3390/microorganisms9102056)
Supplement: Supplementary file 1 [file microorganisms-09-02056-s001.zip › Table S2 (He et al.,).xls]

## Sheet: Sheet1
	Table S2. List of primers
	Apple orchards	microbe	Primer Name	Sequence (5' → 3')
	forward primer for phyllosphere
	Natural-AK	Bacteria	A-27F-MIN-141	CCATCTCATCCCTGCGTGTCTCCGAC-TAGCATACT-AGAGTTTGATCMTGGCTCAG
	Chemical-O	Bacteria	A-27F-MIN-142	CCATCTCATCCCTGCGTGTCTCCGAC-TATACATGT-AGAGTTTGATCMTGGCTCAG
	Natural-MAR	Bacteria	A-27F-MIN-143	CCATCTCATCCCTGCGTGTCTCCGAC-TATCACTCA-AGAGTTTGATCMTGGCTCAG
	Chemical-MAR	Bacteria	A-27F-MIN-144	CCATCTCATCCCTGCGTGTCTCCGAC-TATCTGATA-AGAGTTTGATCMTGGCTCAG
	Natural-AK	Fungi	A-27F-MIN-145	CCATCTCATCCCTGCGTGTCTCCGAC-TCGTGACAT-TCCGTAGGTGAACCTGCGG
	Chemical-O	Fungi	A-27F-MIN-146	CCATCTCATCCCTGCGTGTCTCCGAC-TCTGATCGA-TCCGTAGGTGAACCTGCGG
	Natural-MAR	Fungi	A-27F-MIN-147	CCATCTCATCCCTGCGTGTCTCCGAC-TGACATCTC-TCCGTAGGTGAACCTGCGG
	Chemical-MAR	Fungi	A-27F-MIN-148	CCATCTCATCCCTGCGTGTCTCCGAC-TGAGCTAGA-TCCGTAGGTGAACCTGCGG
	Natural-AK	Bacteria	A-27F-MIN-141	CCATCTCATCCCTGCGTGTCTCCGAC-TAGCATACT-AGAGTTTGATCMTGGCTCAG
	Chemical-O	Bacteria	A-27F-MIN-142	CCATCTCATCCCTGCGTGTCTCCGAC-TATACATGT-AGAGTTTGATCMTGGCTCAG
	Natural-MAR	Bacteria	A-27F-MIN-143	CCATCTCATCCCTGCGTGTCTCCGAC-TATCACTCA-AGAGTTTGATCMTGGCTCAG
	Chemical-MAR	Bacteria	A-27F-MIN-144	CCATCTCATCCCTGCGTGTCTCCGAC-TATCTGATA-AGAGTTTGATCMTGGCTCAG
	Natural-AK	Fungi	A-27F-MIN-145	CCATCTCATCCCTGCGTGTCTCCGAC-TCGTGACAT-TCCGTAGGTGAACCTGCGG
	Chemical-O	Fungi	A-27F-MIN-146	CCATCTCATCCCTGCGTGTCTCCGAC-TCTGATCGA-TCCGTAGGTGAACCTGCGG
	Natural-MAR	Fungi	A-27F-MIN-147	CCATCTCATCCCTGCGTGTCTCCGAC-TGACATCTC-TCCGTAGGTGAACCTGCGG
	Chemical-MAR	Fungi	A-27F-MIN-148	CCATCTCATCCCTGCGTGTCTCCGAC-TGAGCTAGA-TCCGTAGGTGAACCTGCGG
	reverse primer
	All	Bacteria	B-519R	CCTATCCCCTGTGTGCCTTGGCAGTC-GWATTACCGCGGCKGCTG
	All	Fungi	F-ITS4	CCTATCCCCTGTGTGCCTTGGCAGTC-TCCTCCGCTTATTGATATGC
	The sequences shown in red were tag sequence for next generation sequencing.
